# Supplementary material for: Chronic semaglutide alters ingestive behavior without impairing taste function in mice
Source: Mol Metab. 2026 Jun 27;110:102410. doi: 10.1016/j.molmet.2026.102410 (PMC13382136; doi:10.1016/j.molmet.2026.102410)
Supplement: Supplementary Table 1 — Statistics for all main and supplementary figures. [file mmc1.xlsx]

## Sheet: Figure 1
Table S1. Statistical information for Figures
Figure 1	Sample size	Test	Statistic/p value	Posthoc comparisons	p value
Figure 1B	n = 14	One-way repeated measures ANOVA	F (1.218, 15.84) = 1028, P<0.0001	0 vs. 6	p <0.0001
				0 vs. 12	p <0.0001
				6 vs. 12	p <0.0001
Figure 1C	n = 23 vehicle	Two-way repeated measures ANOVA
	n = 24 semgalutide	Time x Condition	F (1.318, 59.30) = 35.63, P<0.0001	0 vehicle vs semaglutide	p >0.9999
		Time	F (1.318, 59.30) = 30.15, P<0.0001	1 vehicle vs semaglutide	p <0.0001
		Condition	F (1, 45) = 147.9, P<0.0001	2 vehicle vs semaglutide	p <0.0001
				3 vehicle vs semaglutide	p <0.0001
				4 vehicle vs semaglutide	p <0.0001
				7 vehicle vs semaglutide	p <0.0001
				10 vehicle vs semaglutide	p <0.0001
				13 vehicle vs semaglutide	p <0.0001
				16 vehicle vs semaglutide	p <0.0001
				19 vehicle vs semaglutide	p <0.0001
				22 vehicle vs semaglutide	p <0.0001
Figure 1E	n = 22 vehicle	Two-way repeated measures ANOVA
	n = 21 semaglutide	Concentration x Condition	F (2.230, 91.42) = 0.2983, P = 0.7662
		Concentration	F (2.230, 91.42) = 62.63, P<0.001
		Condition	F (1, 41) = 0.1484, P = 0.7021
Figure 1F	n = 22 vehicle	Two-way repeated measures ANOVA
	n = 21 semaglutide	Concentration x Condition	F (4, 164) = 3.418, P=0.0103	0, vehicle vs semaglutide	p >0.9999
		Concentration	F (4, 164) = 41.32, P<0.0001	32, vehicle vs semaglutide	p =0.9998
		Condition	F (1, 41) = 2.799, P=0.1019	100, vehicle vs semaglutide	p >0.9999
				320, vehicle vs semaglutide	p =0.8769
				1000, vehicle vs semaglutide	p =0.0007
Figure 1G	n = 22 vehicle	Unpaired t test	p = 0.0370
	n = 21 semaglutide

## Sheet: Figure 2
Figure 2	Sample size	Test	Statistic/p value
Figure 2B	n = 6 vehicle	Non-linear regression
	n = 8 semaglutide	Null hypothesis	One curve for all data sets
		Alternative hypothesis	Different curve for at least one data set
		P value	p = 0.0688
Figure 2C	n = 6 vehicle	Unpaired t test	p = 0.4364
	n = 8 semaglutide
Figure 2D	n = 6 vehicle	Unpaired t test	p = 0.2653
	n = 8 semaglutide
Figure 2E	n = 7 vehicle	Unpaired t test	p = 0.0563
	n = 8 semaglutide

## Sheet: Figure 3
Figure 3	Sample size	Test	Statistic/p value
Figure 3A	n = 8 vehicle	Two-way repeated measures ANOVA
	n = 8 semaglutide	Concentration x Condition	F (3.168, 44.35) = 2.234, P=0.0943
		Concentration	F (3.168, 44.35) = 21.47, P<0.0001
		Condition	F (1, 14) = 0.001325, P=0.9715
Figure 3B	n = 8 vehicle	Two-way repeated measures ANOVA
	n = 8 semaglutide	Concentration x Condition	F (2.860, 40.04) = 2.559, P=0.0711
		Concentration	F (2.860, 40.04) = 11.05, P<0.0001
		Condition	F (1, 14) = 1.366, P=0.2621
Figure 3C	n = 8 vehicle	Unpaired t-test	p = 0.2955
	n = 8 semaglutide
Figure 3D	n = 7 vehicle	Two-way ANOVA
	n = 8 semaglutide	Concentration x Condition	F (2.626, 34.13) = 0.4883, P=0.6683
		Concentration	F (2.626, 34.13) = 18.32, P<0.0001
		Condition	F (1, 13) = 0.4694, P=0.5053
Figure 3E	n = 7 vehicle	Two-way ANOVA	F (2.001, 26.01) = 0.7795, P=0.4691
	n = 8 semaglutide	Concentration x Condition	F (2.001, 26.01) = 12.26, P=0.0002
		Concentration	F (1, 13) = 1.822, P=0.2001
		Condition
Figure 3F	n = 7 vehicle	Unpaired t-test	p = 0.1937
	n = 8 semaglutide
Figure 3G	n = 8 vehicle	Two-way ANOVA	F (2.281, 31.94) = 0.5136, P=0.6269
	n = 8 semaglutide	Concentration x Condition	F (2.281, 31.94) = 35.38, P<0.0001
		Concentration	F (1, 14) = 0.006020, P=0.9393
		Condition
Figure 3H	n = 8 vehicle	Two-way ANOVA	F (2.758, 38.61) = 0.6792, P=0.5583
	n = 8 semaglutide	Concentration x Condition	F (2.758, 38.61) = 25.69, P<0.0001
		Concentration	F (1, 14) = 3.586, P=0.0791
		Condition
Figure 3I	n = 8 vehicle	Unpaired t-test	p = 0.0825
	n = 8 semaglutide

## Sheet: Figure 4
Figure 4	Sample size	Test	Statistic/p value
Figure 4B	n = 3 vehicle	Unpaired t-test, T1R3+	p = 0.6930
	n =3 semaglutide
	n = 3 vehicle	Unpaired t-test, CAR4+	p = 0.9252
	n =3 semaglutide
	n = 3 vehicle	Unpaired t-test, ITPR3+/T1R3-	p = 0.7111
	n =3 semaglutide
Figure 4C	n = 8 vehicle	Unpaired t-test, Tas1r2	p = 0.5352
	n =8 semaglutide
	n = 8 vehicle	Unpaired t-test, Tas1r3	p = 0.9265
	n =8 semaglutide
	n = 8 vehicle	Unpaired t-test, Tas2r105	p = 0.2677
	n =8 semaglutide
	n = 8 vehicle	Unpaired t-test, Tas2r118	p = 0.8929
	n =8 semaglutide
	n = 8 vehicle	Unpaired t-test, Calhm1	p = 0.6483
	n =8 semaglutide
	n = 8 vehicle	Unpaired t-test, Calhm3	p = 0.8055
	n =8 semaglutide
	n = 8 vehicle	Unpaired t-test, Pkd2l1	p = 0.754
	n =8 semaglutide
	n = 8 vehicle	Unpaired t-test, Car4	p = 0.448
	n =8 semaglutide
	n = 8 vehicle	Unpaired t-test, Trpm5	p = 0.8712
	n =8 semaglutide
	n = 8 vehicle	Unpaired t-test, Gnat3	p = 0.8594
	n =8 semaglutide
	n = 8 vehicle	Unpaired t-test, Plcb2	p = 0.9911
	n =8 semaglutide
	n = 8 vehicle	Unpaired t-test, Ip3r3	p = 0.0528
	n =8 semaglutide

## Sheet: Figure S1
Figure S1	Sample size	Test	Statistic/p value	Posthoc comparisons	p value
Figure S1A	n = 7 vehicle	Two-way repeated measures ANOVA
	n = 7 semaglutide	Concentration x Condition	F (2.552, 30.62) = 4.278, P=0.0161	0, vehicle vs semaglutide	p =0.9998
		Concentration	F (2.552, 30.62) = 31.86, P<0.0001	32, vehicle vs semaglutide	p =0.9879
		Condition	F (1, 12) = 8.978, P=0.0111	100, vehicle vs semaglutide	p =0.1171
				320, vehicle vs semaglutide	p =0.2646
				1000, vehicle vs semaglutide	p =0.0377
Figure S1B	n = 7 vehicle	Two-way repeated measures ANOVA
	n = 7 semaglutide	Concentration x Condition	F (1.843, 22.11) = 2.794, P=0.0865
		Concentration	F (1.843, 22.11) = 32.93, P<0.0001
		Condition	F (1, 12) = 4.143, P=0.0645
Figure S1C	n = 7 vehicle	Unpaired t-test	p = 0.0645
	n = 7 semaglutide
Figure S1D	n = 7 vehicle	Unpaired t-test	p = 0.9762
	n = 7 semaglutide
Figure S1E	n = 7 vehicle	Two-way repeated measures ANOVA	F (2.139, 25.67) = 1.528, P=0.2358
	n = 7 semaglutide	Concentration x Condition	F (2.139, 25.67) = 29.89, P<0.0001
		Concentration	F (1, 12) = 0.8234, P=0.3820
		Condition
Figure S1F	n = 7 vehicle	Two-way repeated measures ANOVA
	n = 7 semaglutide	Concentration x Condition	F (1.215, 14.58) = 3.413, P=0.0790
		Concentration	F (1.215, 14.58) = 14.06, P=0.0013
		Condition	F (1, 12) = 3.210, P=0.0984
Figure S1G	n = 7 vehicle	Unpaired t-test	p = 0.0984
	n = 7 semaglutide
Figure S1H	n = 7 vehicle	Unpaired t-test	p = 0.3302
	n = 7 semaglutide
Figure S1I	n = 8 vehicle	Two-way repeated measures ANOVA
	n = 7 semaglutide	Concentration x Condition	F (4, 52) = 0.9127, P=0.4636
		Concentration	F (4, 52) = 14.02, P<0.0001
		Condition	F (1, 13) = 2.861, P=0.1146
Figure S1J	n = 8 vehicle	Two-way repeated measures ANOVA
	n = 7 semaglutide	Concentration x Condition	F (1.448, 18.83) = 3.651, P=0.0581
		Concentration	F (1.448, 18.83) = 9.636, P=0.0028
		Condition	F (1, 13) = 6.287, P=0.0262
Figure S1K	n = 8 vehicle	Unpaired t-test	p =0.0262
	n = 7 semaglutide
Figure S1L	n = 8 vehicle	Unpaired t-test	p = 0.0441
	n = 7 semaglutide

## Sheet: Figure S2
Figure S2	Sample size	Test	Statistic/p value
A	n = 8 semaglutide	Pearson correlation	R2=0.07746, p=0.5045
B	n = 8 semaglutide	Pearson correlation	R2=0.05745, p=0.5675
C	n = 8 semaglutide	Pearson correlation	R2=0.2669, p=0.1899

## Sheet: Figure S3
Figure S3	Sample size	Test	Statistic/p value
A	n = 8 vehicle	Two-way repeated measures ANOVA
	n = 8 semaglutide	Concentration x Condition	F (1.794, 25.11) = 0.2926, P=0.7253
		Concentration	F (1.794, 25.11) = 11.34, P=0.0004
		Condition	F (1, 14) = 0.03515, P=0.8540
B	n = 8 vehicle	Unpaired t-test	p = 0.4726
	n = 8 semaglutide
C	n = 8 vehicle	Unpaired t-test	p = 0.4590
	n = 8 semaglutide
D	n = 7 vehicle	Two-way repeated measures ANOVA
	n = 7 semaglutide	Concentration x Condition	F (2.702, 32.43) = 1.682, P=0.1940
		Concentration	F (2.702, 32.43) = 2.673, P=0.0690
		Condition	F (1, 12) = 0.3228, P=0.5804
E	n = 7 vehicle	Unpaired t-test	p = 0.4290
	n = 7 semaglutide
F	n = 7 vehicle	Unpaired t-test	p = 0.4238
	n = 7 semaglutide

## Sheet: Figure S4
Figure S4	Sample size	Test	Statistic/p value
Figure S4B	n = 5 chow	Unpaired t-test, T1R3+	p = 0.0062
	n =5 high fat diet
	n = 5 chow	Unpaired t-test, ITPR3+/T1R3-	p = 0.3471
	n =5 high fat diet
	n = 5 chow	Unpaired t-test, CAR4+	p = 0.8886
	n =5 high fat diet
Figure S4C	n = 8 chow	Unpaired t-test, Tas1r2	p = 0.0626
	n =8 HFD
	n = 8 chow	Unpaired t-test, Tas1r3	p = 0.4343
	n =8 HFD
	n = 8 chow	Unpaired t-test, Tas2r105	p = 0.8859
	n =8 HFD
	n = 8 chow	Unpaired t-test, Tas2r118	p = 0.3288
	n =8 HFD
	n = 8 chow	Unpaired t-test, Calhm1	p = 0.0761
	n =8 HFD
	n = 8 chow	Unpaired t-test, Calhm3	p = 0.1035
	n =8 HFD
	n = 8 chow	Unpaired t-test, Pkd2l1	p = 0.2328
	n =8 HFD
	n = 8 chow	Unpaired t-test, Car4	p = 0.128
	n =8 HFD
	n = 8 chow	Unpaired t-test, Trpm5	p = 0.2391
	n =8 HFD
	n = 8 chow	Unpaired t-test, Gnat3	p = 0.6330
	n =8 HFD
	n = 8 chow	Unpaired t-test, Plcb2	p = 0.1319
	n =8 HFD
	n = 8 chow	Unpaired t-test, Ip3r3	p = 0.1213
	n =8 HFD
